# Supplementary material for: Motor Skill Development at Preschool Age in Girls and Boys: The Role of Outdoor Free Play
Source: Children (Basel). 2025 May 2;12(5):594. doi: 10.3390/children12050594 (PMC12109917; doi:10.3390/children12050594)
Supplement: Supplementary file 1 [file children-12-00594-s001.zip]

Archive with 1 entries (1 files):
- children-3590853-supplementary.pdf
